# Supplementary material for: Pivotal role of myeloid‐derived suppressor cells in infection‐related tumor growth
Source: Cancer Med. 2024 Mar 8;13(4):e6917. doi: 10.1002/cam4.6917 (PMC10923041; doi:10.1002/cam4.6917)
Supplement: Supplementary file 2 — Figure S2. [file CAM4-13-e6917-s001.zip]

Archive with 8 entries (8 files):
- cam46917-sup-0002-Figure2A.tif
- cam46917-sup-0003-Figure2B.tif
- cam46917-sup-0004-Figure2C.tif
- cam46917-sup-0005-Figure2D.tif
- cam46917-sup-0006-Figure2E.tif
- cam46917-sup-0007-Figure2F.tif
- cam46917-sup-0008-Figure2G.tif
- cam46917-sup-0009-Figure2H.tif
